# Supplementary material for: Supportive data on the regulation of GLUT4 activity by 3-O-methyl-D-glucose
Source: Data Brief. 2017 Jul 28;14:329–36. doi: 10.1016/j.dib.2017.07.069 (PMC5547241; doi:10.1016/j.dib.2017.07.069)
Supplement: Supplementary file 1 — Transparency document [file mmc1.zip]

Archive with 7 entries (7 files):
- mmc1 (1).pdf
- mmc1 (2).pdf
- mmc1 (3).pdf
- mmc1 (4).pdf
- mmc1 (5).pdf
- mmc1 (6).pdf
- mmc1 (7).pdf
